# Supplementary material for: The Interaction of Microalgae Dietary Inclusion and Forage-to-Concentrate Ratio on the Lipid Metabolism-Related Gene Expression in Subcutaneous Adipose Tissue of Dairy Goats
Source: Animals (Basel). 2024 Nov 15;14(22):3291. doi: 10.3390/ani14223291 (PMC11591094; doi:10.3390/ani14223291)
Supplement: Supplementary file 1 [file animals-14-03291-s001.zip]

Archive with 1 entries (1 files):
- animals-3248066-supplementary.pdf
